# Supplementary material for: Prognostic Significance of O-GlcNAc and PKM2 in Hormone Receptor-Positive and HER2-Nonenriched Breast Cancer
Source: Diagnostics (Basel). 2021 Aug 12;11(8):1460. doi: 10.3390/diagnostics11081460 (PMC8392504; doi:10.3390/diagnostics11081460)
Supplement: Supplementary file 1 [file diagnostics-11-01460-s001.zip]

Archive with 1 entries (1 files):
- diagnostics-1282274-supplementary.pdf
